# Supplementary material for: Probiotic Supplementation Enhances the Effects of a Nutritional Intervention on Quality of Life in Women with Hashimoto’s Thyroiditis—A Double-Blind Randomised Study
Source: Nutrients. 2025 Oct 28;17(21):3387. doi: 10.3390/nu17213387 (PMC12609251; doi:10.3390/nu17213387)
Supplement: Supplementary file 1 [file nutrients-17-03387-s001.zip]

Archive with 1 entries (1 files):
- nutrients-3924316-supplementary.pdf
